# Supplementary material for: The Impact of Lymph Node Ratio for Children with Wilms Tumors: A National Cancer Database Analysis
Source: Cancers (Basel). 2025 Oct 9;17(19):3276. doi: 10.3390/cancers17193276 (PMC12523910; doi:10.3390/cancers17193276)
Supplement: Supplementary file 1 [file cancers-17-03276-s001.zip]

Archive with 1 entries (1 files):
- cancers-3894459-supplementary.pdf
